# Supplementary material for: Effects of waterlogging at different growth stages on the photosynthetic characteristics and grain yield of sorghum (Sorghum bicolor L.)
Source: Sci Rep. 2023 May 3;13:7212. doi: 10.1038/s41598-023-32478-8 (PMC10167696; doi:10.1038/s41598-023-32478-8)
Supplement: Supplementary file 1 — Supplementary Information. [file 41598_2023_32478_MOESM1_ESM.xlsx]

## Sheet: Figure 1
	JN01								JZ31
chlorophyll content (mg·g-1)		CK	SD	Significance	WL	SD	Significance			CK	SD	Significance	WL	SD	Significance
	T1	2.37333	0.120554	b	1.28333	0.0945163	d		T1	2.31	0.0953939	b	0.886667	0.070946	e
	T2	2.86333	0.102144	a	2.08667	0.158219	c		T2	2.79	0.07	a	1.87667	0.0832666	d
	T3	2.88333	0.0680686	a	2.24333	0.0763763	bc		T3	2.85	0.0655744	a	2.07667	0.0585947	c
MDA content (mmol·g-1)		CK			WL
	T1	24.92	1.26582	c	46.2	3.40259	a		T1	24.2567	0.999016	d	62.0667	4.96622	a
	T2	30.0667	1.07072	b	45.9067	3.48082	a		T2	29.2967	0.735006	c	46.9167	2.08167	b
	T3	30.2767	0.712765	b	44.8667	1.52753	a		T3	29.9267	0.690821	c	47.6867	2.20493	b

## Sheet: Figure 2
	JN01								JZ31
RuBP carboxylase (μmolCO2·mg-1h-1 protein)		CK	SD	Significance	WL	SD	Significance			CK	SD	Significance	WL	SD	Significance
	T1	119.213	6.05813	b	58.6233	4.3213	d		T1	116.03	4.78961	c	40.5033	3.24284	f
	T2	137.44	4.9029	a	91.1467	6.91151	c		T2	133.92	3.36	a	81.9733	3.63731	e
	T3	123.983	2.92695	a	95.7467	3.25908	c		T3	122.55	2.8197	b	88.6333	2.49881	d
PEP carboxylase (μmolCO2·mg-1h-1 protein)		CK			WL
	T1	79.8267	4.19436	b	41.2733	2.33072	d		T1	77.6567	1.86318	b	32.1167	2.73555	d
	T2	91.6067	2.72781	a	63.8933	2.02688	c		T2	87.5333	2.20001	a	58.0967	4.70111	c
	T3	90.4	2.13829	a	68.9033	2.34803	c		T3	91.3133	5.18175	a	62.9	1.92323	c

## Sheet: Figure 3
		JN01								JZ31
Pn (μmol CO2 m-2 s-1)		CK	SD	Significance	WL	SD	Significance			CK	SD	Significance	WL	SD	Significance
	T1	35.0687	0.791106	b	18.5723	1.15415	e		T1	34.4104	1.74078	a	13.2335	1.29495	d
	T2	37.6443	1.60895	a	23.6286	2.68954	d		T2	35.3971	1.74347	a	19.7924	1.01103	c
	T3	32.2109	1.61049	c	24.068	2.93524	d		T3	31.9736	1.64741	b	18.9609	1.23497	c
Gs (mmol m-2 s-1)		CK	SD	Significance	WL	SD	Significance			CK	SD	Significance	WL	SD	Significance
	T1	0.290285	0.0139485	b	0.152869	0.00402166	e		T1	0.285455	0.0174808	b	0.10923	0.00394758	e
	T2	0.31526	0.0245534	a	0.178324	0.0140969	d		T2	0.320207	0.0244994	a	0.13452	0.00484279	d
	T3	0.252819	0.0100519	c	0.173703	0.0209992	de		T3	0.224213	0.00811897	c	0.127451	0.0194281	de
Ci (μmol mol-1)		CK	SD	Significance	WL	SD	Significance			CK	SD	Significance	WL	SD	Significance
	T1	204.224	9.35702	a	138.096	10.85	c		T1	201.301	18.4388	ab	113.4	8.77484	d
	T2	215.99	19.3644	a	153.924	11.1061	bc		T2	212.413	13.4859	a	127.22	7.38778	cd
	T3	205.214	11.8979	a	157.14	10.2621	b		T3	193.874	7.01707	b	138.205	4.37593	c
Tr (mmol m-2 s-1)		CK	SD	Significance	WL	SD	Significance			CK	SD	Significance	WL	SD	Significance
	T1	7.27418	0.254536	a	4.05061	0.211632	c		T1	7.61885	0.323891	a	3.27779	0.163961	d
	T2	7.28221	0.234107	a	4.22413	0.365532	c		T2	7.62303	1.03873	a	4.20091	0.456884	c
	T3	6.89955	0.706837	a	4.92577	0.553473	b		T3	6.62416	0.425592	b	3.93748	0.32076	cd
